# Supplementary material for: Highly dynamic temporal changes of TSPY gene copy number in aging bulls
Source: PLoS One. 2017 May 26;12(5):e0178558. doi: 10.1371/journal.pone.0178558 (PMC5446161; doi:10.1371/journal.pone.0178558)
Supplement: S1 Table — (XLSX) [file pone.0178558.s003.xlsx]

## Sheet: primers
S1 Table. Primer sequences used for real time PCR experiments.
Name	Primer	Primer sequences (5’→ 3’)	Product size (bp)	GenBank ID No.	Annealing temp.(ºC)
						Reference
TSPY	Forward	CCCAGAATCGAACAGGATTG	215	281554	67	Hamilton et al. 2009
	Reverse	TTGTCTCTCACGGACGAACC
SRY	Forward	CCAATTAAGCCGGTCACAGT	162	280931	67	Hamilton et al. 2009
	Reverse	ACAAGAAAGTCCAGGCTC
TELO	Forward	ACACTAAGGTTTGGGTTTGGGTTTGGGTTTGGGTTAGTGT	126	327679	66	Cawthon 2002
	Reverse	TGTTAGGTATCCCTATCCCTATCCCTATCCCTATCCCTA
ZAR1	Forward	AAGTGCCTATGTGTGGTGTG	191	540150	67	Cawthon 2002
	Reverse	CAGGTGATATCCTCCACTCG
